# Supplementary material for: Multifunctional Injectable Hydrogel Loaded with Cerium-Containing Bioactive Glass Nanoparticles for Diabetic Wound Healing
Source: Biomolecules. 2021 May 8;11(5):702. doi: 10.3390/biom11050702 (PMC8151889; doi:10.3390/biom11050702)
Supplement: Supplementary file 1 [file biomolecules-11-00702-s001.zip]

Archive with 1 entries (1 files):
- biomolecules-1205785-supplementary.pdf
